# Supplementary material for: Sparse Bayesian classification and feature selection for biological expression data with high correlations
Source: PLoS One. 2017 Dec 27;12(12):e0189541. doi: 10.1371/journal.pone.0189541 (PMC5744982; doi:10.1371/journal.pone.0189541)
Supplement: S1 Table — The number of samples and features is chosen from 50, 100, 500. The percentage of correlated features (%cor) can be 0 or 50. (XLS) [file pone.0189541.s001.xls]

## Sheet: Sheet1
S1 Table. The performance of our method, the regularized logistic regression method (RLR) and the SBL method with the sparsity of 0.2. The number of samples and features is chosen from{50, 100, 500}. The percentage of correlated features (%cor) can be 0 or 50.
% correlated features	# Sample	# Feature	Method	Accuracy	FP	FN
0	50	50	Our method	0.717	0.21	0.24
			RLR	0.72	0.17	0.305
			SBL	0.664	0.364	0.455
		100	Our method	0.633	0.316	0.365
			RLR	0.643	0.388	0.55
			SBL	0.582	0.45	0.798
		500	Our method	0.537	0.334	0.61
			RLR	0.544	0.482	0.929
			SBL	0.532	0.482	0.978
	100	50	Our method	0.876	0.01	0.065
			RLR	0.863	0.0488	0.07
			SBL	0.894	0.0887	0.005
		100	Our method	0.717	0.183	0.28
			RLR	0.735	0.262	0.248
			SBL	0.677	0.36	0.44
		500	Our method	0.565	0.366	0.515
			RLR	0.553	0.46	0.84
			SBL	0.559	0.486	0.943
	500	50	Our method	0.989	0	0
			RLR	0.967	0	0
			SBL	0.989	0	0
		100	Our method	0.976	0	0
			RLR	0.951	0	0
			SBL	0.974	0	0
		500	Our method	0.711	0.279	0.168
			RLR	0.717	0.3	0.2
			SBL	0.679	0.359	0.437
50	50	50	Our method	0.858	0.102	0.13
			RLR	0.847	0.233	0.58
			SBL	0.865	0.321	0.51
		100	Our method	0.639	0.264	0.158
			RLR	0.671	0.418	0.672
			SBL	0.629	0.446	0.785
		500	Our method	0.587	0.347	0.538
			RLR	0.518	0.49	0.96
			SBL	0.527	0.459	0.986
	100	50	Our method	0.969	0.0013	0.005
			RLR	0.949	0.105	0.47
			SBL	0.96	0.338	0.5
		100	Our method	0.852	0.16	0.04
			RLR	0.839	0.299	0.498
			SBL	0.845	0.376	0.505
		500	Our method	0.603	0.331	0.426
			RLR	0.597	0.468	0.873
			SBL	0.579	0.489	0.955
	500	50	Our method	0.994	0	0
			RLR	0.98	0.304	0.44
			SBL	0.992	0.331	0.475
		100	Our method	0.987	0	0
			RLR	0.963	0.273	0.468
			SBL	0.983	0.371	0.485
		500	Our method	0.834	0.188	0.052
			RLR	0.812	0.372	0.489
			SBL	0.814	0.376	0.506
