# Supplementary material for: Sparse Bayesian classification and feature selection for biological expression data with high correlations
Source: PLoS One. 2017 Dec 27;12(12):e0189541. doi: 10.1371/journal.pone.0189541 (PMC5744982; doi:10.1371/journal.pone.0189541)
Supplement: S2 Table — (XLS) [file pone.0189541.s002.xls]

## Sheet: Sheet1
S2 Table. The discovered GO annotation clusters
Annotation Cluster 1	Enrichment Score: 14.58089103682683
Category	Term	Count	%	PValue	Fold Enrichment	Bonferroni	Benjamini
GOTERM_BP_FAT	GO:0006414~translational elongation	16	34.0426	1.20025e-21	46.588	5.76119e-19	5.76119e-19
GOTERM_CC_FAT	GO:0005840~ribosome	17	36.1702	1.09337e-20	30.6264	1.08244e-18	1.08244e-18
GOTERM_CC_FAT	GO:0033279~ribosomal subunit	15	31.9149	1.97103e-20	45.3906	1.95132e-18	9.75658e-19
GOTERM_MF_FAT	GO:0003735~structural constituent of ribosome	16	34.0426	2.97717e-19	31.7045	2.59013e-17	2.59013e-17
GOTERM_CC_FAT	GO:0022626~cytosolic ribosome	13	27.6596	3.62726e-19	62.1646	3.59099e-17	1.197e-17
GOTERM_CC_FAT	GO:0030529~ribonucleoprotein complex	19	40.4255	1.58585e-17	14.29	1.56999e-15	3.92497e-16
GOTERM_CC_FAT	GO:0044445~cytosolic part	13	27.6596	9.32285e-16	33.1272	8.79297e-14	1.75415e-14
GOTERM_BP_FAT	GO:0006412~translation	16	34.0426	8.73469e-14	14.2157	4.19398e-11	2.09699e-11
GOTERM_CC_FAT	GO:0043232~intracellular non-membrane-bounded organelle	27	57.4468	2.25091e-13	4.02851	2.22792e-11	3.71325e-12
GOTERM_CC_FAT	GO:0043228~non-membrane-bounded organelle	27	57.4468	2.25091e-13	4.02851	2.22792e-11	3.71325e-12
GOTERM_CC_FAT	GO:0015935~small ribosomal subunit	9	19.1489	2.10711e-12	55.3333	2.08602e-10	2.98003e-11
GOTERM_CC_FAT	GO:0022627~cytosolic small ribosomal subunit	8	17.0213	5.37034e-12	77.4667	5.31667e-10	6.64584e-11
GOTERM_MF_FAT	GO:0003723~RNA binding	17	36.1702	4.60269e-11	7.88197	4.00434e-09	2.00217e-09
GOTERM_MF_FAT	GO:0005198~structural molecule activity	16	34.0426	9.87593e-11	8.4012	8.59206e-09	2.86402e-09
GOTERM_CC_FAT	GO:0005829~cytosol	17	36.1702	2.0581e-08	4.95088	2.03752e-06	2.03752e-07
Annotation Cluster 2	Enrichment Score: 3.7269913143012685
Category	Term	Count	%	PValue	Fold Enrichment	Bonferroni	Benjamini
GOTERM_CC_FAT	GO:0015934~large ribosomal subunit	7	14.8936	1.34365e-08	40.4677	1.33021e-06	1.47801e-07
GOTERM_CC_FAT	GO:0022625~cytosolic large ribosomal subunit	5	10.6383	2.24947e-06	50.9649	0.000222673	2.0245e-05
GOTERM_BP_FAT	GO:0042273~ribosomal large subunit biogenesis	4	8.51064	4.06091e-06	117.635	0.00194734	0.000649537
GOTERM_BP_FAT	GO:0042254~ribosome biogenesis	6	12.766	5.02987e-05	14.4633	0.0238549	0.00601782
GOTERM_BP_FAT	GO:0022613~ribonucleoprotein complex biogenesis	6	12.766	0.000313161	9.8029	0.139585	0.0247455
GOTERM_BP_FAT	GO:0006396~RNA processing	8	17.0213	0.0020286	4.30109	0.6227	0.102643
GOTERM_BP_FAT	GO:0006364~rRNA processing	4	8.51064	0.00351334	12.7864	0.815365	0.113673
GOTERM_BP_FAT	GO:0016072~rRNA metabolic process	4	8.51064	0.00396057	12.2536	0.851155	0.112239
GOTERM_BP_FAT	GO:0034470~ncRNA processing	4	8.51064	0.0241184	6.29063	0.999992	0.362831
GOTERM_BP_FAT	GO:0034660~ncRNA metabolic process	4	8.51064	0.0408085	5.11456	1	0.464722
Annotation Cluster 3	Enrichment Score: 2.2087596312120388
Category	Term	Count	%	PValue	Fold Enrichment	Bonferroni	Benjamini
GOTERM_BP_FAT	GO:0006325~chromatin organization	8	17.0213	0.000228362	6.22406	0.103831	0.0216867
GOTERM_BP_FAT	GO:0006333~chromatin assembly or disassembly	5	10.6383	0.000819525	11.5782	0.325331	0.0546679
GOTERM_BP_FAT	GO:0051276~chromosome organization	8	17.0213	0.00101462	4.85092	0.385695	0.0590901
GOTERM_BP_FAT	GO:0006334~nucleosome assembly	4	8.51064	0.00271551	14.0041	0.728886	0.111887
GOTERM_BP_FAT	GO:0031497~chromatin assembly	4	8.51064	0.00299988	13.5212	0.763571	0.113235
GOTERM_BP_FAT	GO:0065004~protein-DNA complex assembly	4	8.51064	0.00340664	12.9269	0.805627	0.118384
GOTERM_BP_FAT	GO:0034728~nucleosome organization	4	8.51064	0.00362207	12.6489	0.824787	0.109629
GOTERM_BP_FAT	GO:0006323~DNA packaging	4	8.51064	0.00686967	10.0543	0.963441	0.15248
GOTERM_BP_FAT	GO:0034622~cellular macromolecular complex assembly	5	10.6383	0.0209544	4.62401	0.999962	0.345275
GOTERM_BP_FAT	GO:0034621~cellular macromolecular complex subunit organization	5	10.6383	0.030391	4.11886	1	0.389696
GOTERM_BP_FAT	GO:0065003~macromolecular complex assembly	5	10.6383	0.178729	2.21118	1	0.798491
GOTERM_BP_FAT	GO:0043933~macromolecular complex subunit organization	5	10.6383	0.209415	2.07103	1	0.842611
Annotation Cluster 4	Enrichment Score: 2.1821724158886653
Category	Term	Count	%	PValue	Fold Enrichment	Bonferroni	Benjamini
GOTERM_CC_FAT	GO:0000228~nuclear chromosome	6	12.766	4.69406e-05	14.3457	0.00463645	0.000387194
GOTERM_BP_FAT	GO:0006325~chromatin organization	8	17.0213	0.000228362	6.22406	0.103831	0.0216867
GOTERM_CC_FAT	GO:0000790~nuclear chromatin	4	8.51064	0.000342295	28.1697	0.0333251	0.00260376
GOTERM_CC_FAT	GO:0005694~chromosome	7	14.8936	0.000858883	5.8942	0.0815483	0.00605772
GOTERM_BP_FAT	GO:0051276~chromosome organization	8	17.0213	0.00101462	4.85092	0.385695	0.0590901
GOTERM_CC_FAT	GO:0000785~chromatin	5	10.6383	0.00148406	9.68333	0.136733	0.00914733
GOTERM_CC_FAT	GO:0044454~nuclear chromosome part	4	8.51064	0.00343841	12.6995	0.288933	0.0198583
GOTERM_CC_FAT	GO:0000792~heterochromatin	3	6.38298	0.00468495	28.3415	0.371802	0.0254971
GOTERM_BP_FAT	GO:0006338~chromatin remodeling	3	6.38298	0.0148688	15.7547	0.999246	0.268484
GOTERM_CC_FAT	GO:0044427~chromosomal part	5	10.6383	0.0150971	5.01727	0.778206	0.072535
GOTERM_BP_FAT	GO:0016568~chromatin modification	3	6.38298	0.231292	3.21993	1	0.860938
GOTERM_CC_FAT	GO:0005654~nucleoplasm	4	8.51064	0.381432	1.75661	1	0.850757
GOTERM_CC_FAT	GO:0044451~nucleoplasm part	3	6.38298	0.407654	2.09369	1	0.863844
GOTERM_MF_FAT	GO:0019899~enzyme binding	3	6.38298	0.456274	1.90955	1	0.983053
Annotation Cluster 5	Enrichment Score: 2.1499534883193383
Category	Term	Count	%	PValue	Fold Enrichment	Bonferroni	Benjamini
GOTERM_BP_FAT	GO:0043010~camera-type eye development	4	8.51064	0.00536397	10.9939	0.92435	0.127049
GOTERM_BP_FAT	GO:0007423~sensory organ development	5	10.6383	0.00692259	6.42111	0.964364	0.146817
GOTERM_BP_FAT	GO:0001654~eye development	4	8.51064	0.00955838	8.91173	0.990049	0.18905
Annotation Cluster 6	Enrichment Score: 1.6569720886338029
Category	Term	Count	%	PValue	Fold Enrichment	Bonferroni	Benjamini
GOTERM_CC_FAT	GO:0005730~nucleolus	8	17.0213	0.00142591	4.43935	0.131742	0.00937353
GOTERM_CC_FAT	GO:0031981~nuclear lumen	10	21.2766	0.00753215	2.67126	0.526927	0.0386291
GOTERM_CC_FAT	GO:0070013~intracellular organelle lumen	10	21.2766	0.0267359	2.17725	0.931634	0.119932
GOTERM_CC_FAT	GO:0043233~organelle lumen	10	21.2766	0.0305367	2.12821	0.953591	0.130257
GOTERM_CC_FAT	GO:0031974~membrane-enclosed lumen	10	21.2766	0.0341839	2.08693	0.968044	0.139045
GOTERM_CC_FAT	GO:0005654~nucleoplasm	4	8.51064	0.381432	1.75661	1	0.850757
Annotation Cluster 7	Enrichment Score: 1.440244363487116
Category	Term	Count	%	PValue	Fold Enrichment	Bonferroni	Benjamini
GOTERM_CC_FAT	GO:0000228~nuclear chromosome	6	12.766	4.69406e-05	14.3457	0.00463645	0.000387194
GOTERM_BP_FAT	GO:0006325~chromatin organization	8	17.0213	0.000228362	6.22406	0.103831	0.0216867
GOTERM_CC_FAT	GO:0005694~chromosome	7	14.8936	0.000858883	5.8942	0.0815483	0.00605772
GOTERM_BP_FAT	GO:0051276~chromosome organization	8	17.0213	0.00101462	4.85092	0.385695	0.0590901
GOTERM_MF_FAT	GO:0030528~transcription regulator activity	10	21.2766	0.0274698	2.2017	0.911373	0.384095
GOTERM_BP_FAT	GO:0051172~negative regulation of nitrogen compound metabolic process	6	12.766	0.0281859	3.39985	0.999999	0.377011
GOTERM_MF_FAT	GO:0003700~transcription factor activity	7	14.8936	0.0619843	2.39003	0.996178	0.548548
GOTERM_MF_FAT	GO:0016564~transcription repressor activity	4	8.51064	0.0644836	4.21389	0.99697	0.515622
GOTERM_BP_FAT	GO:0016481~negative regulation of transcription	5	10.6383	0.0654416	3.20356	1	0.626357
GOTERM_BP_FAT	GO:0031328~positive regulation of cellular biosynthetic process	6	12.766	0.0757544	2.57594	1	0.65019
GOTERM_BP_FAT	GO:0009891~positive regulation of biosynthetic process	6	12.766	0.0795164	2.53888	1	0.658664
GOTERM_BP_FAT	GO:0010629~negative regulation of gene expression	5	10.6383	0.0856525	2.91753	1	0.677318
GOTERM_BP_FAT	GO:0006357~regulation of transcription from RNA polymerase II promoter	6	12.766	0.0922303	2.42713	1	0.696067
GOTERM_BP_FAT	GO:0010605~negative regulation of macromolecule metabolic process	6	12.766	0.095147	2.40398	1	0.698744
GOTERM_BP_FAT	GO:0010558~negative regulation of macromolecule biosynthetic process	5	10.6383	0.107522	2.68818	1	0.735985
GOTERM_BP_FAT	GO:0031327~negative regulation of cellular biosynthetic process	5	10.6383	0.115152	2.6211	1	0.744785
GOTERM_BP_FAT	GO:0051253~negative regulation of RNA metabolic process	4	8.51064	0.11874	3.24958	1	0.724984
GOTERM_BP_FAT	GO:0009890~negative regulation of biosynthetic process	5	10.6383	0.121882	2.5662	1	0.727397
GOTERM_BP_FAT	GO:0045449~regulation of transcription	13	27.6596	0.140988	1.46987	1	0.760771
GOTERM_BP_FAT	GO:0006350~transcription	11	23.4043	0.150192	1.53972	1	0.777373
GOTERM_BP_FAT	GO:0051252~regulation of RNA metabolic process	9	19.1489	0.249765	1.45989	1	0.876307
Annotation Cluster 8	Enrichment Score: 1.2291553884386863
Category	Term	Count	%	PValue	Fold Enrichment	Bonferroni	Benjamini
GOTERM_BP_FAT	GO:0006396~RNA processing	8	17.0213	0.0020286	4.30109	0.6227	0.102643
GOTERM_BP_FAT	GO:0006397~mRNA processing	3	6.38298	0.289471	2.74848	1	0.913561
GOTERM_BP_FAT	GO:0016071~mRNA metabolic process	3	6.38298	0.349731	2.38449	1	0.945499
Annotation Cluster 9	Enrichment Score: 1.028982893290089
Category	Term	Count	%	PValue	Fold Enrichment	Bonferroni	Benjamini
GOTERM_BP_FAT	GO:0051726~regulation of cell cycle	6	12.766	0.00466039	5.33088	0.893777	0.117121
GOTERM_BP_FAT	GO:0007049~cell cycle	6	12.766	0.113644	2.27387	1	0.748094
GOTERM_BP_FAT	GO:0022402~cell cycle process	5	10.6383	0.117376	2.60254	1	0.735997
GOTERM_BP_FAT	GO:0000278~mitotic cell cycle	4	8.51064	0.124568	3.17932	1	0.728345
GOTERM_BP_FAT	GO:0022403~cell cycle phase	4	8.51064	0.158385	2.84142	1	0.784055
GOTERM_BP_FAT	GO:0000087~M phase of mitotic cell cycle	3	6.38298	0.170703	3.93866	1	0.798985
GOTERM_BP_FAT	GO:0000279~M phase	3	6.38298	0.299373	2.68164	1	0.918844
Annotation Cluster 10	Enrichment Score: 0.9165516859582659
Category	Term	Count	%	PValue	Fold Enrichment	Bonferroni	Benjamini
GOTERM_MF_FAT	GO:0030528~transcription regulator activity	10	21.2766	0.0274698	2.2017	0.911373	0.384095
GOTERM_MF_FAT	GO:0003690~double-stranded DNA binding	3	6.38298	0.0326265	10.2958	0.944193	0.381819
GOTERM_BP_FAT	GO:0045944~positive regulation of transcription from RNA polymerase II promoter	5	10.6383	0.0343061	3.96344	1	0.417553
GOTERM_MF_FAT	GO:0003700~transcription factor activity	7	14.8936	0.0619843	2.39003	0.996178	0.548548
GOTERM_MF_FAT	GO:0003677~DNA binding	12	25.5319	0.0656646	1.71376	0.997285	0.481367
GOTERM_MF_FAT	GO:0043566~structure-specific DNA binding	3	6.38298	0.067068	6.88753	0.997618	0.453368
GOTERM_BP_FAT	GO:0051254~positive regulation of RNA metabolic process	5	10.6383	0.07497	3.05704	1	0.65656
GOTERM_BP_FAT	GO:0031328~positive regulation of cellular biosynthetic process	6	12.766	0.0757544	2.57594	1	0.65019
GOTERM_BP_FAT	GO:0009891~positive regulation of biosynthetic process	6	12.766	0.0795164	2.53888	1	0.658664
GOTERM_BP_FAT	GO:0006357~regulation of transcription from RNA polymerase II promoter	6	12.766	0.0922303	2.42713	1	0.696067
GOTERM_BP_FAT	GO:0045941~positive regulation of transcription	5	10.6383	0.116818	2.60715	1	0.742097
GOTERM_MF_FAT	GO:0016563~transcription activator activity	4	8.51064	0.117426	3.24778	0.999981	0.627659
GOTERM_BP_FAT	GO:0008285~negative regulation of cell proliferation	4	8.51064	0.11802	3.25858	1	0.730303
GOTERM_BP_FAT	GO:0010628~positive regulation of gene expression	5	10.6383	0.126463	2.53087	1	0.726912
GOTERM_BP_FAT	GO:0045449~regulation of transcription	13	27.6596	0.140988	1.46987	1	0.760771
GOTERM_BP_FAT	GO:0006350~transcription	11	23.4043	0.150192	1.53972	1	0.777373
GOTERM_BP_FAT	GO:0051173~positive regulation of nitrogen compound metabolic process	5	10.6383	0.165001	2.28328	1	0.792731
GOTERM_BP_FAT	GO:0010557~positive regulation of macromolecule biosynthetic process	5	10.6383	0.171488	2.24837	1	0.794888
GOTERM_BP_FAT	GO:0051252~regulation of RNA metabolic process	9	19.1489	0.249765	1.45989	1	0.876307
GOTERM_BP_FAT	GO:0010604~positive regulation of macromolecule metabolic process	5	10.6383	0.318099	1.71579	1	0.930293
GOTERM_BP_FAT	GO:0010033~response to organic substance	4	8.51064	0.432848	1.63155	1	0.973474
GOTERM_MF_FAT	GO:0008134~transcription factor binding	3	6.38298	0.446285	1.94677	1	0.986234
GOTERM_MF_FAT	GO:0043565~sequence-specific DNA binding	3	6.38298	0.536096	1.64529	1	0.991545
Annotation Cluster 11	Enrichment Score: 0.34630589418450125
Category	Term	Count	%	PValue	Fold Enrichment	Bonferroni	Benjamini
GOTERM_BP_FAT	GO:0034613~cellular protein localization	3	6.38298	0.398943	2.14662	1	0.96482
GOTERM_BP_FAT	GO:0070727~cellular macromolecule localization	3	6.38298	0.402484	2.13106	1	0.964576
GOTERM_BP_FAT	GO:0008104~protein localization	4	8.51064	0.569406	1.33373	1	0.995115
Annotation Cluster 12	Enrichment Score: 0.11891481374086486
Category	Term	Count	%	PValue	Fold Enrichment	Bonferroni	Benjamini
GOTERM_BP_FAT	GO:0042981~regulation of apoptosis	3	6.38298	0.75657	1.09734	1	0.999833
GOTERM_BP_FAT	GO:0043067~regulation of programmed cell death	3	6.38298	0.761519	1.08653	1	0.999835
GOTERM_BP_FAT	GO:0010941~regulation of cell death	3	6.38298	0.763353	1.08253	1	0.999824
Annotation Cluster 13	Enrichment Score: 0.010503024563941935
Category	Term	Count	%	PValue	Fold Enrichment	Bonferroni	Benjamini
GOTERM_MF_FAT	GO:0008270~zinc ion binding	5	10.6383	0.925851	0.720245	1	1
GOTERM_MF_FAT	GO:0046914~transition metal ion binding	5	10.6383	0.975742	0.597661	1	1
GOTERM_MF_FAT	GO:0046872~metal ion binding	7	14.8936	0.992768	0.56287	1	1
GOTERM_MF_FAT	GO:0043169~cation binding	7	14.8936	0.993483	0.557617	1	1
GOTERM_MF_FAT	GO:0043167~ion binding	7	14.8936	0.99449	0.549465	1	1
